# Supplementary material for: Altered Plasma Proteins in Myogenous Temporomandibular Disorders
Source: J Clin Med. 2022 May 14;11(10):2777. doi: 10.3390/jcm11102777 (PMC9144449; doi:10.3390/jcm11102777)
Supplement: Supplementary file 1 [file jcm-11-02777-s001.zip]

Archive with 1 entries (1 files):
- jcm-1701359-supplementary.pdf
